# Supplementary material for: An Overview on Microfluidic Systems for Nucleic Acids Extraction from Human Raw Samples
Source: Sensors (Basel). 2021 Apr 27;21(9):3058. doi: 10.3390/s21093058 (PMC8125272; doi:10.3390/s21093058)
Supplement: Supplementary file 1 [file sensors-21-03058-s001.zip]

Archive with 1 entries (1 files):
- sensors-1161407-supplementary.pdf
